# Supplementary material for: Relational visual representations underlie human social interaction recognition
Source: Nat Commun. 2023 Nov 11;14:7317. doi: 10.1038/s41467-023-43156-8 (PMC10640586; doi:10.1038/s41467-023-43156-8)
Supplement: Supplementary file 5 — Supplementary Videos [file 41467_2023_43156_MOESM5_ESM.zip]

Archive with 11 entries (10 files):
- SupplementaryVideos/
- SupplementaryVideos/.DS_Store
- __MACOSX/SupplementaryVideos/._.DS_Store
- SupplementaryVideos/Supplementary Video 1.mp4
- __MACOSX/SupplementaryVideos/._Supplementary Video 1.mp4
- SupplementaryVideos/Supplementary Video 2.mp4
- __MACOSX/SupplementaryVideos/._Supplementary Video 2.mp4
- SupplementaryVideos/Supplementary Video 3.mp4
- __MACOSX/SupplementaryVideos/._Supplementary Video 3.mp4
- SupplementaryVideos/Supplementary Video 4.mp4
- __MACOSX/SupplementaryVideos/._Supplementary Video 4.mp4
