# Supplementary material for: Relational visual representations underlie human social interaction recognition
Source: Nat Commun. 2023 Nov 11;14:7317. doi: 10.1038/s41467-023-43156-8 (PMC10640586; doi:10.1038/s41467-023-43156-8)
Supplement: Supplementary file 6 — Source Data [file 41467_2023_43156_MOESM6_ESM.xlsx]

## Sheet: PHASE_Mainset
Correspond to Fig. 4 & Supplementary Fig. 7
	Prediction Accuracy in each Train/Test Split Bootstrap
	0	1	2	3	4	5	6	7	8	9
SocialGNN	0.83	0.75	0.86	0.75	0.77	0.77	0.77	0.76	0.76	0.81
VisualRNN	0.56	0.69	0.59	0.56	0.58	0.66	0.57	0.63	0.59	0.63
VisualRNN-Rel	0.59	0.64	0.58	0.66	0.52	0.6	0.6	0.62	0.61	0.61
Inverse Planning (SIMPLE)	0.7	0.65	0.66	0.63	0.72	0.64	0.68	0.64	0.68	0.68
	Test Set Confusion Matrix in each Train/Test Split Bootstrap
	0	1	2	3	4	5	6	7	8	9
SocialGNN	[[36 1 3] [ 2 20 2] [ 5 4 27]]	[[22 4 11] [ 3 15 2] [ 0 5 38]]	[[26 2 7] [ 2 16 0] [ 2 1 44]]	[[28 3 9] [ 4 15 1] [ 5 3 32]]	[[29 3 4] [ 2 15 3] [ 7 4 33]]	[[36 2 7] [ 0 17 2] [10 2 24]]	[[34 4 1] [ 5 19 2] [ 9 2 24]]	[[26 0 10] [ 2 19 2] [ 7 3 31]]	[[35 3 12] [ 1 12 0] [ 5 3 29]]	[[34 1 8] [ 1 16 4] [ 5 0 31]]
VisualRNN	[[26 6 8] [ 7 11 6] [ 6 11 19]]	[[26 5 6] [ 4 9 7] [ 5 4 34]]	[[22 9 4] [ 5 8 5] [15 3 29]]	[[26 7 7] [ 7 9 4] [10 9 21]]	[[22 3 11] [ 4 5 11] [ 8 5 31]]	[[38 2 5] [ 4 6 9] [10 4 22]]	[[29 5 5] [11 10 5] [ 9 8 18]]	[[29 2 5] [ 6 14 3] [16 5 20]]	[[27 9 14] [ 7 3 3] [ 4 4 29]]	[[32 4 7] [10 5 6] [ 8 2 26]]
VisualRNN-Rel	[[23 7 10] [ 9 10 5] [ 4 6 26]]	[[23 10 4] [ 4 9 7] [ 1 10 32]]	[[23 7 5] [ 7 6 5] [12 6 29]]	[[33 3 4] [ 6 9 5] [ 6 10 24]]	[[20 9 7] [ 4 9 7] [ 7 14 23]]	[[37 3 5] [ 5 6 8] [15 4 17]]	[[30 8 1] [ 8 11 7] [ 8 8 19]]	[[29 5 2] [ 5 10 8] [12 6 23]]	[[30 6 14] [ 3 5 5] [ 3 8 26]]	[[29 7 7] [ 4 11 6] [ 5 10 21]]
Inverse Planning (SIMPLE)	[[29 1 10] [ 2 11 10] [ 4 3 29]]	[[20 5 12] [ 2 8 10] [ 3 3 37]]	[[20 4 11] [ 3 6 9] [ 5 2 40]]	[[20 6 14] [ 4 9 7] [ 4 2 34]]	[[23 2 11] [ 2 12 6] [ 4 3 37]]	[[29 6 10] [ 3 10 6] [ 7 4 25]]	[[26 3 10] [ 5 13 7] [ 3 4 28]]	[[19 3 14] [ 3 12 8] [ 2 6 33]]	[[29 4 17] [ 1 10 2] [ 5 3 29]]	[[26 7 10] [ 4 9 8] [ 2 1 33]]
Average Confusion Matrix Across Bootstraps
SocialGNN	VisualRNN	VisualRNN-Rel	Inverse Planning (SIMPLE)
[[30.6 2.3 7.2] [ 2.2 16.4 1.8] [ 5.5 2.7 31.3]]	[[27.7 5.2 7.2] [ 6.5 8. 5.9] [ 9.1 5.5 24.9]]	[[27.7 6.5 5.9] [ 5.5 8.6 6.3] [ 7.3 8.2 24. ]]	[[24.1 4.1 11.9] [ 2.9 10. 7.3] [ 3.9 3.1 32.5]]

## Sheet: PHASE_Genset
Correspond to Fig. 5a & Supplementary Fig. 8
Model	Accuracy	Confusion Matrix
SocialGNN	0.76	[[32 1 4] [ 5 21 1] [11 2 23]]
CueBasedLSTM	0.48	[[27 4 6] [10 4 13] [19 0 17]]
CueBasedLSTM-Relation	0.42	[[30 6 1] [18 5 4] [25 4 7]]
Inverse Planning	0.83	[[31 1 5] [ 2 21 4] [ 1 4 31]]

## Sheet: Gaze_2way
Correspond to Fig. 7a & Supplementary Fig. 5
	Prediction Accuracy in each Train/Test Split Bootstrap
	0	1	2	3	4	5	6	7	8	9	10	11	12	13	14	15	16	17	18	19
SocialGNN	0.738	0.593	0.753	0.631	0.728	0.703	0.682	0.643	0.683	0.695	0.708	0.683	0.585	0.67	0.637	0.628	0.717	0.651	0.64	0.618
VisualRNN	0.516	0.512	0.601	0.55	0.601	0.626	0.602	0.555	0.531	0.593	0.554	0.565	0.54	0.625	0.516	0.56	0.627	0.586	0.553	0.577
VisualRNN-Rel	0.615	0.516	0.547	0.635	0.355	0.638	0.636	0.585	0.616	0.618	0.485	0.478	0.518	0.575	0.56	0.56	0.614	0.573	0.526	0.545
VGG19mod	0.475	0.446	0.516	0.522	0.474	0.488	0.487	0.506	0.451	0.447	0.495	0.474	0.54	0.548	0.452	0.545	0.524	0.47	0.526	0.504
	Test Set Confusion Matrix in each Train/Test Split Bootstrap
	0	1	2	3	4	5	6	7	8	9	10	11	12	13	14	15	16	17	18	19
SocialGNN	[[107 33] [ 25 56]]	[[103 65] [ 40 50]]	[[110 42] [ 13 58]]	[[99 53] [39 58]]	[[98 50] [12 68]]	[[108 49] [ 24 65]]	[[97 44] [31 64]]	[[93 61] [33 76]]	[[85 58] [13 68]]	[[109 50] [ 25 62]]	[[93 30] [29 50]]	[[97 41] [32 60]]	[[85 78] [35 74]]	[[114 47] [ 39 61]]	[[82 75] [15 76]]	[[112 33] [ 66 55]]	[[116 22] [ 44 51]]	[[90 38] [43 61]]	[[100 40] [ 51 62]]	[[97 41] [53 55]]
VisualRNN	[[57 83] [24 57]]	[[74 94] [32 58]]	[[106 46] [ 43 28]]	[[65 87] [25 72]]	[[125 23] [ 68 12]]	[[125 32] [ 60 29]]	[[98 43] [51 44]]	[[84 70] [47 62]]	[[76 67] [38 43]]	[[102 57] [ 43 44]]	[[87 36] [54 25]]	[[81 57] [43 49]]	[[80 83] [42 67]]	[[148 13] [ 85 15]]	[[74 83] [37 54]]	[[88 57] [60 61]]	[[96 42] [45 50]]	[[78 50] [46 58]]	[[97 43] [70 43]]	[[83 55] [49 59]]
VisualRNN-Rel	[[83 57] [28 53]]	[[85 83] [42 48]]	[[94 58] [43 28]]	[[105 47] [ 44 53]]	[[ 1 147] [ 0 80]]	[[115 42] [ 47 42]]	[[130 11] [ 75 20]]	[[112 42] [ 67 42]]	[[85 58] [28 53]]	[[109 50] [ 44 43]]	[[52 71] [33 46]]	[[ 28 110] [ 10 82]]	[[73 90] [41 68]]	[[82 79] [32 68]]	[[101 56] [ 53 38]]	[[104 41] [ 76 45]]	[[108 30] [ 60 35]]	[[89 39] [60 44]]	[[118 22] [ 98 15]]	[[69 69] [43 65]]
VGG19mod	[[57 83] [33 48]]	[[ 53 115] [ 28 62]]	[[88 64] [44 27]]	[[58 94] [25 72]]	[[66 82] [38 42]]	[[71 86] [40 49]]	[[78 63] [58 37]]	[[69 85] [45 64]]	[[59 84] [39 42]]	[[70 89] [47 40]]	[[58 65] [37 42]]	[[60 78] [43 49]]	[[81 82] [43 66]]	[[70 91] [27 73]]	[[60 97] [39 52]]	[[74 71] [50 71]]	[[74 64] [47 48]]	[[63 65] [58 46]]	[[61 79] [41 72]]	[[63 75] [47 61]]
Average Confusion Matrix Across Bootstraps
SocialGNN	VisualRNN	VisualRNN-Rel	VGG19
[[104.75 47.5 ] [ 33.1 61.5 ]]	[[91.2 56.05] [48.1 46.5 ]]	[[87.15 60.1 ] [46.2 48.4 ]]	[[87.15 60.1 ] [46.2 48.4 ]]

## Sheet: Gaze_5way
Correspond to Figs. 7b & Supplementary Fig. 6
	Prediction Accuracy in each Train/Test Split Bootstrap
	0	1	2	3	4	5	6	7	8	9	10	11	12	13	14	15	16	17	18	19
SocialGNN	0.484	0.341	0.538	0.43	0.47	0.435	0.483	0.384	0.424	0.467	0.257	0.409	0.254	0.326	0.403	0.383	0.318	0.375	0.237	0.305
VisualRNN	0.253	0.248	0.274	0.281	0.254	0.268	0.271	0.167	0.286	0.35	0.243	0.23	0.232	0.299	0.278	0.203	0.219	0.233	0.261	0.228
VisualRNN-Rel	0.285	0.19	0.274	0.213	0.224	0.333	0.212	0.202	0.281	0.183	0.252	0.296	0.213	0.264	0.306	0.293	0.326	0.194	0.209	0.106
VGG19mod	0.285	0.248	0.238	0.273	0.237	0.256	0.216	0.285	0.246	0.236	0.312	0.283	0.228	0.272	0.25	0.26	0.245	0.198	0.285	0.256
	Test Set Confusion Matrix in each Train/Test Split Bootstrap
	0	1	2	3	4	5	6	7	8	9	10	11	12	13	14	15	16	17	18	19
SocialGNN	[[ 9 0 0 0 2] [ 1 18 3 1 2] [ 7 17 3 7 15] [ 4 1 0 39 11] [18 8 11 6 38]]	[[ 0 1 0 19 1] [ 0 15 0 6 1] [ 0 32 0 17 9] [ 0 1 0 62 4] [ 0 30 1 48 11]]	[[15 0 0 2 3] [ 4 17 2 1 5] [ 6 15 13 2 7] [ 7 1 1 50 1] [27 2 7 10 25]]	[[ 3 1 0 13 3] [ 1 16 0 1 7] [ 4 16 0 15 23] [ 3 0 0 43 3] [10 7 0 35 45]]	[[ 8 0 0 4 3] [ 0 11 3 1 10] [ 0 20 2 12 22] [ 4 0 2 44 2] [ 5 10 16 7 42]]	[[ 4 0 0 5 4] [ 0 19 0 2 5] [ 3 22 0 9 28] [ 3 0 1 37 15] [ 2 10 0 30 47]]	[[ 0 0 0 15 5] [ 0 7 14 2 7] [ 0 4 23 11 7] [ 0 0 1 40 5] [ 0 6 12 33 44]]	[[ 9 0 1 1 0] [ 4 9 4 1 3] [ 4 11 20 0 9] [39 2 11 20 6] [30 13 17 6 43]]	[[11 1 3 2 2] [ 1 15 0 0 1] [14 25 10 1 6] [ 7 2 3 32 7] [26 13 6 9 27]]	[[ 0 1 0 13 2] [ 1 17 0 2 5] [ 2 27 1 13 17] [ 0 3 0 49 6] [ 0 10 3 26 48]]	[[ 9 0 1 5 0] [ 0 8 11 4 1] [ 1 10 9 10 11] [23 0 1 13 6] [17 9 31 9 13]]	[[13 0 0 0 0] [ 1 15 2 0 2] [10 9 12 0 21] [28 1 2 12 10] [27 13 9 1 42]]	[[10 5 1 3 0] [ 3 24 1 0 1] [ 7 39 4 9 3] [ 7 15 1 30 0] [14 63 10 21 1]]	[[ 6 2 0 1 0] [ 2 15 0 0 3] [ 6 22 1 16 13] [29 3 1 29 12] [27 16 2 21 34]]	[[ 8 0 0 10 5] [ 0 8 2 1 3] [ 1 11 4 14 20] [16 1 3 41 9] [ 3 7 5 37 39]]	[[ 8 1 2 12 1] [ 0 18 6 4 1] [ 1 12 8 11 8] [ 9 0 5 33 5] [15 8 36 27 35]]	[[12 0 0 4 0] [ 4 13 0 2 4] [ 9 27 4 3 14] [13 1 0 27 1] [17 14 3 43 18]]	[[10 0 1 5 0] [ 0 10 5 2 2] [ 5 16 11 8 4] [18 0 1 24 6] [14 11 4 43 32]]	[[ 4 1 0 3 2] [ 5 13 0 2 0] [ 7 16 5 16 0] [15 10 8 31 2] [15 65 12 14 7]]	[[14 0 1 1 0] [ 1 12 1 1 0] [ 6 14 17 8 4] [29 0 4 24 1] [30 17 32 21 8]]
VisualRNN	[[ 9 0 2 0 0] [ 6 9 2 0 8] [ 8 12 18 3 8] [25 8 9 5 8] [24 11 27 4 15]]	[[12 5 0 3 1] [ 2 15 0 0 5] [ 5 31 0 2 20] [22 27 0 2 16] [14 39 0 2 35]]	[[17 0 1 0 2] [ 6 0 0 0 23] [ 5 0 1 0 37] [32 0 6 1 21] [25 0 4 0 42]]	[[11 3 1 5 0] [ 0 14 7 2 2] [ 4 17 23 12 2] [14 8 8 19 0] [12 17 31 34 3]]	[[11 3 0 1 0] [ 1 16 4 3 1] [ 6 26 4 13 7] [23 10 2 14 3] [17 22 5 23 13]]	[[ 8 1 1 3 0] [ 0 4 18 4 0] [ 4 11 35 11 1] [12 7 20 16 1] [ 4 5 44 33 3]]	[[17 0 0 2 1] [ 3 0 24 1 2] [ 9 0 19 8 9] [25 0 10 3 8] [27 0 36 7 25]]	[[ 5 2 1 0 3] [ 3 13 3 0 2] [ 4 26 10 0 4] [21 22 17 0 18] [20 43 30 0 16]]	[[12 2 0 2 3] [ 0 12 0 1 4] [ 5 21 0 3 27] [18 15 0 3 15] [19 23 0 2 37]]	[[12 2 0 1 1] [ 0 5 7 3 10] [ 1 14 8 9 28] [11 4 5 25 13] [ 7 6 12 26 36]]	[[12 0 0 0 3] [12 0 0 0 12] [30 0 0 0 11] [34 0 0 0 9] [42 0 0 0 37]]	[[13 0 0 0 0] [ 1 5 14 0 0] [10 8 34 0 0] [25 2 25 1 0] [22 6 63 1 0]]	[[ 8 0 3 6 2] [ 4 14 6 2 3] [ 5 19 23 7 8] [ 8 12 20 11 2] [15 26 44 17 7]]	[[ 3 2 0 3 1] [ 2 16 0 0 2] [ 2 37 1 8 10] [ 5 24 0 26 19] [ 4 35 1 28 32]]	[[14 2 2 2 3] [ 1 4 9 0 0] [ 0 16 30 1 3] [17 5 24 2 22] [16 9 45 2 19]]	[[ 8 2 4 10 0] [ 2 3 23 1 0] [ 1 5 32 2 0] [ 9 4 29 9 1] [ 6 5 92 16 2]]	[[ 9 1 1 5 0] [ 3 9 3 8 0] [ 6 24 12 15 0] [ 5 11 6 20 0] [ 4 18 22 50 1]]	[[ 6 3 0 7 0] [ 0 8 9 2 0] [ 4 13 20 7 0] [ 6 9 13 20 1] [ 2 23 42 37 0]]	[[ 4 0 2 3 1] [ 2 2 12 3 1] [ 7 1 26 5 5] [11 6 20 19 10] [10 11 60 17 15]]	[[10 1 2 3 0] [ 0 1 13 1 0] [ 1 11 29 4 4] [16 12 17 9 4] [12 15 66 8 7]]
VisualRNN-Rel	[[ 7 1 1 0 2] [ 2 10 4 9 0] [ 3 20 11 9 6] [10 12 10 10 13] [ 3 17 26 10 25]]	[[15 3 0 0 3] [ 2 16 0 0 4] [ 7 48 0 0 3] [23 35 0 0 9] [16 56 0 0 18]]	[[18 0 1 0 1] [ 6 0 23 0 0] [ 5 0 36 0 2] [36 0 18 0 6] [27 0 37 0 7]]	[[ 7 7 0 6 0] [ 0 15 0 10 0] [ 0 30 6 22 0] [ 8 17 2 22 0] [ 7 35 2 50 3]]	[[ 8 1 1 1 4] [ 2 12 8 0 3] [ 8 29 14 0 5] [21 13 6 0 12] [15 25 23 0 17]]	[[ 0 0 4 2 7] [ 0 4 16 0 6] [ 0 12 33 2 15] [ 0 5 24 5 22] [ 0 6 43 0 40]]	[[18 2 0 0 0] [ 2 18 3 7 0] [ 8 15 7 15 0] [25 10 4 7 0] [22 24 22 27 0]]	[[ 8 2 0 1 0] [ 4 10 2 2 3] [ 4 24 11 3 2] [27 20 12 13 6] [21 31 29 17 11]]	[[ 0 0 0 17 2] [ 0 0 0 15 2] [ 0 0 0 35 21] [ 0 0 0 43 8] [ 0 0 0 61 20]]	[[13 2 0 0 1] [ 3 15 0 2 5] [ 4 37 0 7 12] [24 19 0 8 7] [17 52 0 9 9]]	[[13 0 2 0 0] [ 2 0 17 0 5] [12 0 28 0 1] [29 0 13 0 1] [22 0 46 1 10]]	[[ 8 0 0 5 0] [ 0 12 6 2 0] [ 2 13 24 12 1] [ 9 8 16 20 0] [ 5 18 35 30 4]]	[[ 7 2 10 0 0] [ 3 17 9 0 0] [ 5 25 32 0 0] [ 7 10 34 2 0] [ 8 23 78 0 0]]	[[ 3 0 2 3 1] [ 1 4 7 2 6] [ 4 9 20 5 20] [14 10 15 19 16] [16 19 13 29 23]]	[[14 2 3 2 2] [ 1 3 4 0 6] [ 2 15 11 0 22] [19 8 8 7 28] [15 13 17 5 41]]	[[ 6 0 5 13 0] [ 2 0 24 1 2] [ 0 0 33 4 3] [ 4 0 23 19 6] [ 4 2 68 27 20]]	[[ 8 0 1 4 3] [ 3 6 5 0 9] [ 4 9 12 6 26] [ 6 3 10 9 14] [ 3 10 21 20 41]]	[[13 3 0 0 0] [ 0 12 7 0 0] [ 6 19 19 0 0] [19 16 13 1 0] [24 36 41 3 0]]	[[ 8 0 0 0 2] [ 4 1 9 1 5] [14 1 24 3 2] [33 10 16 0 7] [36 12 39 6 20]]	[[11 5 0 0 0] [ 1 14 0 0 0] [ 3 46 0 0 0] [23 34 0 1 0] [12 91 0 5 0]]
VGG19mod	[[10 0 0 1 0] [ 5 2 2 5 11] [ 4 9 9 16 11] [ 8 4 11 14 18] [11 12 19 11 28]]	[[10 0 3 5 3] [ 3 2 7 1 9] [ 5 11 14 8 20] [12 5 8 17 25] [22 18 14 15 21]]	[[11 2 2 2 3] [ 1 4 9 6 9] [ 7 10 13 6 7] [14 11 11 8 16] [13 11 18 12 17]]	[[ 8 1 4 2 5] [ 3 3 2 8 9] [ 3 10 9 10 26] [14 7 5 13 10] [25 9 12 16 35]]	[[ 9 2 1 0 3] [ 4 6 3 4 8] [ 9 9 17 4 17] [12 13 13 8 6] [12 16 31 7 14]]	[[ 6 2 2 3 0] [ 4 2 5 5 10] [ 6 7 5 19 25] [ 7 7 9 19 14] [ 6 12 19 21 31]]	[[ 7 1 6 4 2] [ 4 6 10 5 5] [ 3 12 10 9 11] [ 9 7 8 16 6] [ 9 13 32 29 12]]	[[ 5 1 2 2 1] [ 4 3 5 2 7] [ 5 7 13 6 13] [14 12 5 32 15] [18 20 22 27 22]]	[[ 6 1 5 3 4] [ 4 2 5 4 2] [11 9 4 12 20] [ 7 6 13 16 9] [ 8 13 20 13 27]]	[[ 7 1 3 4 1] [ 7 4 4 4 6] [10 9 11 15 15] [ 9 7 9 17 16] [ 9 9 25 25 19]]	[[ 9 1 0 4 1] [ 5 5 6 2 6] [ 4 3 19 9 6] [ 8 5 10 11 9] [13 14 22 11 19]]	[[ 6 1 0 1 5] [ 3 4 3 2 8] [ 3 16 13 10 10] [12 3 10 13 15] [11 21 22 9 29]]	[[ 7 4 3 4 1] [ 3 4 5 4 13] [ 4 6 16 13 23] [13 12 5 14 9] [22 19 21 26 21]]	[[ 2 0 5 0 2] [ 2 4 3 4 7] [ 4 10 19 11 14] [ 6 10 9 23 26] [ 6 22 28 21 23]]	[[10 2 0 5 6] [ 2 2 5 0 5] [11 5 13 11 10] [14 8 10 14 24] [19 15 23 11 23]]	[[12 5 3 3 1] [ 3 6 5 6 9] [ 2 17 9 6 6] [11 12 6 7 16] [11 31 30 14 35]]	[[ 7 2 0 3 4] [ 2 9 4 2 6] [ 7 19 8 13 10] [ 8 10 11 8 5] [ 7 17 32 14 25]]	[[ 4 0 6 3 3] [ 2 3 7 4 3] [ 4 5 11 12 12] [ 6 6 10 15 12] [ 9 15 50 17 13]]	[[ 5 3 1 1 0] [ 0 2 10 2 6] [12 5 11 5 11] [10 8 10 24 14] [19 7 30 27 30]]	[[ 7 2 2 4 1] [ 0 4 3 2 6] [ 4 5 16 8 16] [11 8 13 12 14] [13 21 34 16 24]]
Average Confusion Matrix Across Bootstraps
SocialGNN	VisualRNN	VisualRNN-Rel	VGG19
[[ 7.65, 0.65, 0.5 , 5.9 , 1.65], [ 1.4 , 14. , 2.7 , 1.65, 3.15], [ 4.65, 18.25, 7.35, 9.1 , 12.05], [12.7 , 2.05, 2.25, 34. , 5.6 ], [14.85, 16.6 , 10.85, 22.35, 29.95]]	[[10.05, 1.45, 1. , 2.8 , 1.05], [ 2.4 , 7.5 , 7.7 , 1.55, 3.75], [ 5.85, 14.6 , 16.25, 5.5 , 9.2 ], [16.95, 9.3 , 11.55, 10.25, 8.55], [15.1 , 15.7 , 31.2 , 15.35, 17.25]]	[[ 9.25, 1.5 , 1.5 , 2.7 , 1.4 ], [ 1.9 , 8.45, 7.2 , 2.55, 2.8 ], [ 4.55, 17.6 , 16.05, 6.15, 7.05], [16.85, 11.5 , 11.2 , 9.3 , 7.75], [13.65, 23.5 , 27. , 15. , 15.45]]	[[ 7.4 , 1.55, 2.4 , 2.7 , 2.3 ], [ 3.05, 3.85, 5.15, 3.6 , 7.25], [ 5.9 , 9.2 , 12. , 10.15, 14.15], [10.25, 8.05, 9.3 , 15.05, 13.95], [13.15, 15.75, 25.2 , 17.1 , 23.4 ]]

## Sheet: PHASE_Ablation
Correspond to Supplementary Fig. 4
	Prediction Accuracy in each Train/Test Split Bootstrap
	0	1	2	3	4	5	6	7	8	9
SocialGNN_V	0.77	0.74	0.8	0.78	0.78	0.83	0.72	0.76	0.73	0.79
SocialGNN_E	0.83	0.75	0.86	0.75	0.77	0.77	0.77	0.76	0.76	0.81
VisualRNN	0.56	0.69	0.59	0.56	0.58	0.66	0.57	0.63	0.59	0.63
VisualRNN-Rel	0.59	0.64	0.58	0.66	0.52	0.6	0.6	0.62	0.61	0.61
SocialGNN_V_onlyagents	0.81	0.77	0.76	0.74	0.68	0.72	0.75	0.62	0.7	0.69
SocialGNN_E_onlyagentedges	0.53	0.53	0.57	0.55	0.51	0.46	0.53	0.58	0.49	0.49
Inverse Planning (SIMPLE)	0.7	0.65	0.66	0.63	0.72	0.64	0.68	0.64	0.68	0.68

## Sheet: RSA
Correspond to Fig. 6
Standard Set
	r										p
	0	1	2	3	4	5	6	7	8	9
SocialGNN & HR	0.539009	0.454881	0.527239	0.479143	0.447119	0.418847	0.405782	0.477527	0.461138	0.521538	0.0002
SIMPLE & HR	0.245272	0.259198	0.322572	0.180127	0.321373	0.215033	0.220248	0.245614	0.22284	0.267278	0.0002
SocialGNN & SIMPLE	0.293985	0.265981	0.320106	0.228024	0.300382	0.151511	0.20875	0.183325	0.160531	0.270385	0.0002
	sr										p
	0	1	2	3	4	5	6	7	8	9
SocialGNN & HR (controlling for SIMPLE)	0.488488	0.400361	0.44753	0.449922	0.367558	0.390779	0.36791	0.439956	0.430955	0.466652	0.0002
SIMPLE & HR (controlling for SocialGNN)	0.0908255	0.143373	0.162342	0.0727892	0.196124	0.153343	0.138594	0.160797	0.150769	0.131147	0.0002
Generalization Set
	r	p
SocialGNN & HR	0.514312	0.0002
SIMPLE & HR	0.509966	0.0002
SocialGNN & SIMPLE	0.396396	0.0002
	sr	p
SocialGNN & HR (controlling for SIMPLE)	0.340018	0.0002
SIMPLE & HR (controlling for SocialGNN)	0.333407	0.0002
